# Supplementary material for: Selective Block of Upregulated Kv1.3 Potassium Channels in ON-Bipolar Cells of the Blind Retina Enhances Optogenetically Restored Signaling
Source: Int J Mol Sci. 2023 Sep 18;24(18):14207. doi: 10.3390/ijms241814207 (PMC10531754; doi:10.3390/ijms241814207)
Supplement: Supplementary file 1 [file ijms-24-14207-s001.zip]

Archive with 1 entries (1 files):
- ijms-2418444-supplementary.pdf
